# Supplementary material for: Completing bacterial genome assemblies with multiplex MinION sequencing
Source: Microb Genom. 2017 Sep 14;3(10):e000132. doi: 10.1099/mgen.0.000132 (PMC5695209; doi:10.1099/mgen.0.000132)
Supplement: Supplementary File 2 [file mgen-3-132-s002.xlsx]

## Sheet: Library preparation
Sample	INF042	INF059	INF163	INF164	INF249	INF322	KSB1_7G	KSB1_7J	KSB1_8D	KSB1_9A	KSB1_9D	KSB2_1B	Pooled
Barcode	NB01	NB02	NB03	NB04	NB05	NB06	NB07	NB08	NB09	NB10	NB11	NB12
gDNA concentration (ng/μl)	42	53	71	29	25	66	32	33	29	61	40	35
Input mass (ng)	1890	2385	3195	1305	1125	2970	1440	1485	1305	2745	1800	1575
After endprep (ng/μl)	97	90	104	118	56	115	50	37	62	85	73	45
After endprep (ng)	2328	2160	2496	2832	1344	2760	1200	888	1488	2040	1752	1080
After barcoding (ng/μl)	83	114	158	187	66	131	46	69	98	92	104	55
Volume to pool (μl)	5	3.5	2.5	2.2	6.5	3.2	9	6	4.2	4.5	4	7.5	58.1
Input mass for pool (ng)	415	399	395	411.4	429	419.2	414	414	411.6	414	416	412.5	4350
After BAM ligation (ng/μl)													161
After BAM ligation (ng)													2415
Final library (ng)													1932

## Sheet: Reads
	Sample	INF042	INF059	INF163	INF164	INF249	INF322	KSB1_7G	KSB1_7J	KSB1_8D	KSB1_9A	KSB1_9D	KSB2_1B	Unclassified		Total
	Barcode	NB01	NB02	NB03	NB04	NB05	NB06	NB07	NB08	NB09	NB10	NB11	NB12		Mean
NCBI accession numbers	BioProject	PRJEB6891	PRJEB6891	PRJEB6891	PRJEB6891	PRJEB6891	PRJEB6891	PRJEB6891	PRJEB6891	PRJEB6891	PRJEB6891	PRJEB6891	PRJEB6891
	BioSample	SAMEA3357010	SAMEA3357043	SAMN07211279	SAMN07211280	SAMEA3357223	SAMEA3357193	SAMEA3357346	SAMEA3357374	SAMEA3357320	SAMN07211281	SAMN07211282	SAMEA3357405
	SRA run (Illumina reads)	ERR1023775	ERR1023792	SRR5665579	SRR5665578	ERR1008714	ERR1008775	ERR1023649	ERR1023671	ERR1015321	SRR5665581	SRR5665580	ERR1023685
	SRA run (ONT reads)	SRR5665597	SRR5665596	SRR5665591	SRR5665590	SRR5665593	SRR5665592	SRR5665595	SRR5665594	SRR5665601	SRR5665600	SRR5665599	SRR5665598
Illumina reads	Sequencer model	HiSeq 2000	HiSeq 2000	HiSeq 2500	HiSeq 2500	HiSeq 2000	HiSeq 2000	HiSeq 2000	HiSeq 2000	HiSeq 2000	HiSeq 2500	HiSeq 2500	HiSeq 2000
	Library preparation	TruSeq	TruSeq	Nextera	Nextera	TruSeq	TruSeq	TruSeq	TruSeq	TruSeq	Nextera	Nextera	TruSeq
	Read length	125	125	125	125	125	125	125	125	125	125	125	125
	Insert size mean	480.5	467.8	390.7	382	522.4	502.3	512.8	511.2	520.4	394	405.1	515.4
	Insert size stdev	89.6	90.9	168	166.8	86.2	87.4	88	84	83.6	169.1	175.4	83
	Insert 1st percentile	306	299	139	136	350	330	341	341	350	135	141	348
	Insert 99th percentile	729	724	930	905	762	745	759	741	751	900	957	745
	Number of bases	667734000	768613000	468134250	522926750	785126000	642404000	732794500	628985750	740856250	605167750	501529500	657539500		6.43484e+08	7721811250
	Depth of coverage	120.978	139.255	81.6118	90.6848	138.312	113.008	131.038	117.468	129.445	103.986	87.9527	109.122		113.356
Nanopore reads (from Albacore)	Number of reads	95064	65021	9495	7228	25416	32796	129433	30905	8011	63130	17458	41063	302935	43751.7	827955
	Total length (bp)	1328688619	927337355	136005720	106999650	291698856	486288812	1725184344	475069199	92409348	787332610	275864661	529630596	3314179384	5.96876e+08	10476689154
	Mean length (bp)	13976.8	14262.1	14323.9	14803.5	11477	14827.7	13328.8	15371.9	11535.3	12471.6	15801.6	12898	10940.2	12653.7
	N50 length (bp)	24028	22605	24928	24077	21206	23968	20652	25293	23236	24499	26490	21830	20338	22070
	Depth of coverage	240.728	168.013	23.7104	18.5557	51.3874	85.545	308.497	88.7226	16.1461	135.287	48.3781	87.8951		105.145
Nanopore reads (after Porechop)	Number of reads	90919	63295	8942	6523	24682	31702	125689	29170	7406	61407	16907	39499		42178.4	506141
	Total length (bp)	1266357993	898546651	127290649	96410576	281265848	466824074	1666117920	446629554	84016695	761960542	265137050	506568378		5.7226e+08	6867125930
	Mean length (bp)	13928.4	14196.2	14235.1	14780.1	11395.6	14725.4	13255.9	15311.3	11344.4	12408.4	15682.1	12824.8		13567.6
	N50 length (bp)	24087	22630	24851	24273	21293	23924	20656	25308	23135	24546	26399	21863		22901
	Depth of coverage	229.435	162.796	22.1911	16.7193	49.5495	82.1208	297.935	83.4113	14.6797	130.928	46.4968	84.0678		100.809
Nanopore reads (subsampled for length and quality)	Number of reads	42770	39229	8000	5879	19737	29281	46785	26852	5831	38199	15347	34596		26042.2	312506
	Total length (bp)	500011168	500004159	126411730	95791903	276923010	464460818	500023377	444296608	82628604	500000666	263753564	500033939		3.54528e+08	4254339546
	Mean length (bp)	11690.7	12745.8	15801.5	16293.9	14030.7	15862.2	10687.7	16546.1	14170.6	13089.4	17186	14453.5		13613.6
	N50 length (bp)	17033	18322	25123	24469	21765	24025	14161	25438	23440	20651	26496	22020		20565
	Depth of coverage	90.5907	90.5895	22.0379	16.612	48.7844	81.7051	89.4141	82.9756	14.4371	85.9151	46.2542	82.9834		62.4533

## Sheet: Assemblies
	Sample	INF042	INF059	INF163	INF164	INF249	INF322	KSB1_7G	KSB1_7J	KSB1_8D	KSB1_9A	KSB1_9D	KSB2_1B	Mean	Total	Fraction
	Barcode	NB01	NB02	NB03	NB04	NB05	NB06	NB07	NB08	NB09	NB10	NB11	NB12
Unicycler Illumina-only assembly	Best k-mer	113	113	107	107	113	113	113	107	113	93	101	113
	Contigs	115	117	220	232	208	203	100	82	212	340	229	244	191.833
	Links	166	170	321	345	297	289	137	116	313	483	336	336	275.75
	Dead ends	0	0	6	3	0	2	0	0	0	2	2	0	1.25
	Large plasmids complete	0	0	0	0	0	0	1	0	0	1	0	0		2	0.0714286
	Small plasmids complete	0	0	0	0	3	3	0	0	1	0	0	5		12	0.413793
	Total length	5451904	5452028	5591286	5629350	5592399	5594812	5536197	5307147	5604975	5675030	5570482	5916894	5.57688e+06
	N50	348718	348718	163014	188481	376128	376127	335272	412960	251072	198467	163015	361802	293648
	Estimated error rate	0	0	0	0	0	0	0	0	0	0	0	0	0
Unicycler hybrid assemblies	Chromosome complete	yes	yes	yes	yes	yes	yes	yes	yes	yes	yes	yes	yes		12	1
	Large plasmids complete	2	2	3	3	1	2	2	0	2	4	3	4		28	1
	Small plasmids complete	0	0	0	1	5	3	0	0	2	1	0	6		18	0.62069
	Incomplete components	0	0	1	2	0	1	0	0	0	1	1	0		6
	100% complete	yes	yes	no	no	yes	no	yes	yes	yes	no	no	yes		7	0.583333
	Total length	5519452	5519452	5735758	5766311	5676465	5683822	5592223	5354543	5723333	5819371	5701910	6025713	5.67653e+06
	N50	5337491	5337491	5298228	5298441	5583461	5356173	5315064	5354543	5397853	5242098	5264380	5228889	5.33451e+06
	Estimated error rate	0	0	0	0	0	0	0	0	0	0	0	0	0
Manually completed assemblies	Chromosome complete	yes	yes	yes	yes	yes	yes	yes	yes	yes	yes	yes	yes		12	1
	Large plasmids	2	2	3	3	1	2	2	0	2	4	3	4		28	1
	Small plasmids	0	0	3	3	5	4	0	0	2	3	3	6		29	1
	Incomplete components	0	0	0	1	0	0	0	0	0	0	0	0		1
	100% complete	yes	yes	yes	no	yes	yes	yes	yes	yes	yes	yes	yes		11	0.916667
	Total length	5519452	5519452	5736111	5766418	5676465	5684599	5592223	5354543	5723333	5819707	5702263	6025713	5.67669e+06
Canu long-read-only assemblies	Chromosome complete	yes	yes	no	no	no	no	yes	no	no	no	no	yes		4	0.333333
	Large plasmids complete	1	1	3	3	1	2	2	0	1	2	3	4		23	0.821429
	Small plasmids complete	0	0	0	0	0	0	0	0	0	0	0	0		0	0
	Incomplete components	0	1	2	3	1	2	0	1	2	2	3	0		17
	100% complete	no	no	no	no	no	no	yes	no	no	no	no	no		1	0.0833333
	Total length	5554505	5582264	5900517	5609948	5667155	5762752	5655594	5303005	5691882	5927763	5932132	6239038	5.73555e+06
	N50	5390971	5337172	4653773	2284274	5553946	2999032	5305856	5303005	5342912	5178122	4807134	5256073	4.78436e+06
	Estimated error rate (before Nanopolish)	0.008068	0.009467	0.014986	0.016678	0.012287	0.011545	0.009944	0.01131	0.018836	0.008964	0.012621	0.011916	0.0122185
	Estimated error rate (after Nanopolish)	0.003486	0.004405	0.008776	0.010726	0.006464	0.006011	0.005744	0.005536	0.01232	0.003557	0.006798	0.006346	0.00668075
